# Supplementary material for: Green Synthesis of Titanium Dioxide Nanoparticles Using Maerua oblongifolia Root Bark Extract: Photocatalytic Degradation and Antibacterial Activities
Source: Materials (Basel). 2024 Nov 28;17(23):5835. doi: 10.3390/ma17235835 (PMC11641925; doi:10.3390/ma17235835)
Supplement: Supplementary file 1 [file materials-17-05835-s001.zip]

Archive with 1 entries (1 files):
- materials-3328400-supplementary.pdf
